# Supplementary material for: Investigating the Potential Anti-SARS-CoV-2 and Anti-MERS-CoV Activities of Yellow Necklacepod among Three Selected Medicinal Plants: Extraction, Isolation, Identification, In Vitro, Modes of Action, and Molecular Docking Studies
Source: Metabolites. 2022 Nov 13;12(11):1109. doi: 10.3390/metabo12111109 (PMC9696309; doi:10.3390/metabo12111109)
Supplement: Supplementary file 1 [file metabolites-12-01109-s001.zip]

Archive with 1 entries (1 files):
- metabolites-2024093-supplementary.pdf
